# Supplementary material for: High-resolution, non-invasive animal tracking and reconstruction of local environment in aquatic ecosystems
Source: Mov Ecol. 2020 Jun 23;8:27. doi: 10.1186/s40462-020-00214-w (PMC7310323; doi:10.1186/s40462-020-00214-w)
Supplement: Supplementary file 4 — Additional file 4 TrackUtil. Python and Qt5 based GUI for image annotations, trajectory visualization and manual track corrections. [file 40462_2020_214_MOESM4_ESM.zip]

Archive with 19 entries (17 files):
- trackutil/
- trackutil/README.md
- trackutil/REQUIREMENTS.txt
- trackutil/LICENSE
- trackutil/TrackUtil/
- trackutil/TrackUtil/UI.py
- trackutil/TrackUtil/QtUtils.py
- trackutil/TrackUtil/History.py
- trackutil/TrackUtil/Timeline.py
- trackutil/TrackUtil/Utils.py
- trackutil/TrackUtil/Annotator.py
- trackutil/TrackUtil/Player.py
- trackutil/TrackUtil/Reader.py
- trackutil/TrackUtil/Tracks.py
- trackutil/TrackUtil/__init__.py
- trackutil/TrackUtil/Drawing.py
- trackutil/TrackUtil/Settings.py
- trackutil/TrackUtil/TrackUtil.py
- trackutil/TrackUtil.py
