# Supplementary material for: High-resolution, non-invasive animal tracking and reconstruction of local environment in aquatic ecosystems
Source: Mov Ecol. 2020 Jun 23;8:27. doi: 10.1186/s40462-020-00214-w (PMC7310323; doi:10.1186/s40462-020-00214-w)
Supplement: Supplementary file 4 — Additional file 4 TrackUtil. Python and Qt5 based GUI for image annotations, trajectory visualization and manual track corrections. [file 40462_2020_214_MOESM4_ESM.zip › trackutil/REQUIREMENTS.txt]

numpy
h5py
opencv-python
pyside2>=5.13.0
psutil
matplotlib
seaborn
