# Supplementary material for: High-resolution, non-invasive animal tracking and reconstruction of local environment in aquatic ecosystems
Source: Mov Ecol. 2020 Jun 23;8:27. doi: 10.1186/s40462-020-00214-w (PMC7310323; doi:10.1186/s40462-020-00214-w)
Supplement: Supplementary file 4 — Additional file 4 TrackUtil. Python and Qt5 based GUI for image annotations, trajectory visualization and manual track corrections. [file 40462_2020_214_MOESM4_ESM.zip › trackutil/TrackUtil.py]

#!/usr/bin/env python3

import sys

from TrackUtil import TrackUtil, set_dark_style
from PySide2.QtWidgets import QApplication

def run(app):
    set_dark_style(app)
    tu = TrackUtil()
    app.exec_()
    tu.reader.running = False
    tu.reader.wait()
    return

if __name__=='__main__':
    app = QApplication()
    sys.exit(run(app))
