# Supplementary material for: High-resolution, non-invasive animal tracking and reconstruction of local environment in aquatic ecosystems
Source: Mov Ecol. 2020 Jun 23;8:27. doi: 10.1186/s40462-020-00214-w (PMC7310323; doi:10.1186/s40462-020-00214-w)
Supplement: Supplementary file 5 — Additional file 5 Mask R-CNN training and inference. Our training regime for Mask R-CNN and inference on videos. For more information on Mask R-CNN, visit the original repository at https://github.com/matterport/Mask_RCNN. [file 40462_2020_214_MOESM5_ESM.zip]

Archive with 2 entries (2 files):
- readme_training-inference.txt
- training-inference.ipynb
