# Supplementary material for: High-resolution, non-invasive animal tracking and reconstruction of local environment in aquatic ecosystems
Source: Mov Ecol. 2020 Jun 23;8:27. doi: 10.1186/s40462-020-00214-w (PMC7310323; doi:10.1186/s40462-020-00214-w)
Supplement: Supplementary file 6 — Additional file 6 Video synchronization, trajectory assignment and pose estimation. Additional scripts for video synchronization, frame extraction, trajectory assignment and pose estimation. [file 40462_2020_214_MOESM6_ESM.zip]

Archive with 4 entries (4 files):
- extract_frames.ipynb
- masks_to_tracks.ipynb
- readme_utils.txt
- synchronize.ipynb
