# Supplementary material for: High-resolution, non-invasive animal tracking and reconstruction of local environment in aquatic ecosystems
Source: Mov Ecol. 2020 Jun 23;8:27. doi: 10.1186/s40462-020-00214-w (PMC7310323; doi:10.1186/s40462-020-00214-w)
Supplement: Supplementary file 6 — Additional file 6 Video synchronization, trajectory assignment and pose estimation. Additional scripts for video synchronization, frame extraction, trajectory assignment and pose estimation. [file 40462_2020_214_MOESM6_ESM.zip › readme_utils.txt]

install a conda or miniconda environment with jupyter notebook to open the interactive python notebook (.ipynb)
use synchronize.ipynb to synchronize multi-view videos of one trial
use extract_frames.ipynb to extract frames for COLMAP input
use mask_to_tracks.ipynb to estimate positions/poses based on mask rcnn predictions, to automatically assign identities and to save tracks for correction in TrackUtil
